# Supplementary material for: Structural, Spectroscopic, and Dynamic Properties of Li2+(X2∑g+) in Interaction with Krypton Atom
Source: Molecules. 2023 Jul 19;28(14):5512. doi: 10.3390/molecules28145512 (PMC10385072; doi:10.3390/molecules28145512)
Supplement: Supplementary file 1 [file molecules-28-05512-s001.zip]

Archive with 1 entries (1 files):
- molecules-2439410-supplementary.pdf
